# Supplementary material for: I_MDS: an inflammatory bowel disease molecular activity score to classify patients with differing disease-driving pathways and therapeutic response to anti-TNF treatment
Source: PLoS Comput Biol. 2019 Apr 30;15(4):e1006951. doi: 10.1371/journal.pcbi.1006951 (PMC6510457; doi:10.1371/journal.pcbi.1006951)
Supplement: S1 Table — A table listing the collection of gene signature, along with their identifier, names, direction of gene expression, tissue and/or cell type and species from which they were derived and study identifier. (XLSX) [file pcbi.1006951.s002.xlsx]

## Sheet: S1Table 
ID	Name	Direction	Tissue and/or Cell Type	Species	Study indicator
1	Tcell.activated.HS.IVS	NA	T cell	HS	PMID15789058
2	Bcell.activated.HS.IVS	NA	B cell	HS	PMID15789058
3	Monocyte.activated.HS.IVS	NA	Monocyte	HS	PMID15789058
4	NKcell.activated.HS.IVS	NA	NK cell	HS	PMID15789058
5	Dentritic.activated.HS.IVS	NA	Dentritic	HS	PMID15789058
6	Neutrophil.activated.HS.IVS	NA	Neutrophil	HS	PMID15789058
7	Neutrophil.nas.brushings.HS	NA	Neutrophil NB	HS	PMID27677865
8	Lung.biopsy.HDM.Rhesus.IVV.UP	UP	lung biopsy	Rhesus	PMID21819959
9	Lung.brushings.asthma.HS.IVV.UP	UP	lung brushings	HS	PMID17898169
10	Lung.brushings.asthma.HS.IVIVO.DOWN	DOWN	lung brushings	HS	PMID17898169
11	Lung.brushings.FLU.asthma.HS.IVV.UP	UP	bronchial epithelia	HS	PMID17898169
12	Lung.brushings.FLU.asthma.HS.IVV.DOWN	DOWN	bronchial epithelia	HS	PMID17898169
13	Lung.biopsy.Th2high.asthma.HS.IVV.UP	UP	lung biopsy	HS	PMID21187436
14	Lung.biopsy.Th2high.asthma.HS.IVV.DOWN	DOWN	lung biopsy	HS	PMID21187436
15	PBMC.MS.HS.IVV.UP	UP	WB	HS	PMID23190644
16	PBMC.MS.HS.IVV.DOWN	DOWN	WB	HS	PMID23190644
17	PBMC.SLE.HS.IVV.UP	UP	WB	HS	PMID23190644
18	PBMC.SLE.HS.IVV.DOWN	DOWN	WB	HS	PMID23190644
19	PBMC.JRA.HS.IVV.UP	UP	WB	HS	PMID23190644
20	PBMC.JRA.HS.IVV.DOWN	DOWN	WB	HS	PMID23190644
21	PBMC.CD.HS.IVV.UP	UP	WB	HS	PMID23190644
22	PBMC.CD.HS.IVV.DOWN	DOWN	WB	HS	PMID23190644
23	PBMC.UC.HS.IVV.UP	UP	WB	HS	PMID23190644
24	PBMC.UC.HS.IVV.DOWN	DOWN	WB	HS	PMID23190644
25	PBMC.T1D.HS.IVV.UP	UP	WB	HS	PMID23190644
26	PBMC.T1D.HS.IVV.DOWN	DOWN	WB	HS	PMID23190644
27	CD4T.RA.HS.IVV.UP	UP	WB	HS	PMID22532634
28	Th17.activated.HS.IVS.UP.PMID22715389	UP	WB	HS	PMID22715389
29	PAXgene.H1N1.HS.IVV.UP	UP	WB	HS	PMID21357945
30	PAXgene.H1N1.HS.IVV.DOWN	DOWN	WB	HS	PMID21357945
31	Lung.biopsy.COPD.FLU.SAL.HS.IVV.UP	UP	lung biopsy	HS	PMID23925644
32	Lung.biopsy.COPD.FLU.SAL.HS.IVV.DOWN	DOWN	lung biopsy	HS	PMID23925644
33	Lung.ASM.asthma.Prednisolone.HS.IVV.UP	UP	Lung ASM	HS	PMID23491407
34	PBMC.SLE.IFNa.HS.IVV_IVS.UP	UP	WB	HS	PMID12642603
35	PBMC.SLE.IFNa.HS.IVV_IVS.DOWN	DOWN	WB	HS	PMID12642603
36	Th1.activated.HS.IVS.UP	UP	WB	HS	PMID23870669
37	Th2.activated.HS.IVS.UP	UP	WB	HS	PMID23870669
38	Th2.activated.HS.IVS.DOWN	DOWN	WB	HS	PMID23870669
39	Th17.activated.HS.IVS.UP.PMID23870669	UP	WB	HS	PMID23870669
40	Tnaive.activated.HS.IVS.UP	UP	WB	HS	PMID23870669
41	Tnaive.activated.HS.IVS.DOWN	DOWN	WB	HS	PMID23870669
42	Treg.activated.HS.IVS.UP	UP	WB	HS	PMID23870669
43	Treg.activated.HS.IVS.DOWN	DOWN	WB	HS	PMID23870669
44	CD4.severe.asthma.HS.IVV.UP	UP	WB	HS	PMID21917308
45	CD8.severe.asthma.HS.IVV.UP	UP	WB	HS	PMID21917308
46	CD8.severe.asthma.HS.IVV.DOWN	DOWN	WB	HS	PMID21917308
47	Lung.ASM.IL17a.healhty_mild.asthma.HS.IVS.UP	UP	Lung ASM	HS	PMID24393021
48	Lung.ASM.IL17a.mild.asthma.HS.IVS.UP	UP	Lung ASM	HS	PMID24393021
49	Mast.cell.IgE.HS.IVS.UP	UP	Umbilical cord blood	HS	PMID16911805
50	Mast.cell.Hansel	NA	Neutrophils NB	HS	PMID27677865
51	Sputum.asthma.HS.UP	UP	Sputum	HS	PMID24582314
52	PBMC.asthma.GC.HS.IVS	UP	PBMC	HS	PMC1253826
53	BAL.eosinophils.WLAC.HS.IVV.UP	UP	BAL	HS	PMID23844029
54	Eosinophils.nasal.brushings.HS.Hansel	NA	Eosinophils NB	HS	PMID27677865
55	Lung.biopsy.PolyIC.MM.IVV.2h.UP	UP	lung biopsy	MM	PMID22990623
56	Lung.biopsy.PolyIC.MM.IVV.6h.UP	UP	lung biopsy	MM	PMID22990623
57	Lung.biopsy.PolyIC.MM.IVV.6h.DOWN	DOWN	lung biopsy	MM	PMID22990623
58	Lung.biopsy.PolyIC.MM.IVV.24h.UP	UP	lung biopsy	MM	PMID22990623
59	Lung.biopsy.PolyIC.MM.IVV.24h.DOWN	DOWN	lung biopsy	MM	PMID22990623
60	Lung.biopsy.PolyIC.MM.IVV.48h.UP	UP	lung biopsy	MM	PMID22990623
61	Lung.biopsy.PolyIC.MM.IVV.48h.DOWN	DOWN	lung biopsy	MM	PMID22990623
62	Lung.biopsy.PolyIC.MM.IVV.72h.UP	UP	lung biopsy	MM	PMID22990623
63	Lung.biopsy.PolyIC.MM.IVV.96h.UP	UP	lung biopsy	MM	PMID22990623
64	Lung.biopsy.PolyIC.MM.IVV.96h.DOWN	DOWN	lung biopsy	MM	PMID22990623
65	Lung.biopsy.bleomycin.MM.IVV.D1.UP	UP	lung biopsy	MM	PMID23565148
66	Lung.biopsy.bleomycin.MM.IVV.D2.UP	UP	lung biopsy	MM	PMID23565148
67	Lung.biopsy.bleomycin.MM.IVV.D2.DOWN	DOWN	lung biopsy	MM	PMID23565148
68	Lung.biopsy.bleomycin.MM.IVV.D7.UP	UP	lung biopsy	MM	PMID23565148
69	Lung.biopsy.bleomycin.MM.IVV.D7.DOWN	DOWN	lung biopsy	MM	PMID23565148
70	Lung.biopsy.bleomycin.MM.IVV.D14.UP	UP	lung biopsy	MM	PMID23565148
71	Lung.biopsy.bleomycin.MM.IVV.D14.DOWN	DOWN	lung biopsy	MM	PMID23565148
72	Lung.biopsy.bleomycin.MM.IVV.D21.UP	UP	lung biopsy	MM	PMID23565148
73	Lung.biopsy.bleomycin.MM.IVV.D21.DOWN	DOWN	lung biopsy	MM	PMID23565148
74	Lung.biopsy.bleomycin.MM.IVV.D28.UP	UP	lung biopsy	MM	PMID23565148
75	Lung.biopsy.bleomycin.MM.IVV.D28.DOWN	DOWN	lung biopsy	MM	PMID23565148
76	Lung.biopsy.bleomycin.MM.IVV.D35.UP	UP	lung biopsy	MM	PMID23565148
77	Macrophage.FP.HS.UP	UP	PBMC	HS	PMID24395918
78	Macrophage.FP.HS.DOWN	DOWN	PBMC	HS	PMID24395918
79	GCGS.DEX.HS.UP	UP	Lung lymphoblasts	HS, MM	PMID25192440
80	GCGS.DEX.HS.DOWN	DOWN	Lung lymphoblasts	HS, MM	PMID25192440
81	DGGS.DEX.HS.UP	UP	DGGS	HS, MM	PMID25192440
82	DGGS.DEX.HS.DOWN	DOWN	DGGS	HS, MM	PMID25192440
83	Macrophage.GM_CSF.HS.IVS.UP	UP	PBMC	HS	PMID24530056
84	Macrophage.GM_CSF.HS.IVS.DOWN	DOWN	PBMC	HS	PMID24530056
85	Macrophage.GM_CSF.IFNg.HS.IVS.UP	UP	PBMC	HS	PMID24530056
86	Macrophage.GM_CSF.IFNg.HS.IVS.DOWN	DOWN	PBMC	HS	PMID24530056
87	Macrophage.GM_CSF.IL4.HS.IVS.UP	UP	PBMC	HS	PMID24530056
88	Macrophage.GM_CSF.IL4.HS.IVS.DOWN	DOWN	PBMC	HS	PMID24530056
89	Macrophage.GM_CSF.LPSc.HS.IVS.UP	UP	PBMC	HS	PMID24530056
90	Macrophage.GM_CSF.LPSc.HS.IVS.DOWN	DOWN	PBMC	HS	PMID24530056
91	Macrophage.GM_CSF.TNFa.HS.IVS.UP	UP	PBMC	HS	PMID24530056
92	Macrophage.GM_CSF.TNFa.HS.IVS.DOWN	DOWN	PBMC	HS	PMID24530056
93	Macrophage.GM_CSF.TNFa.PGE2.P3C.HS.IVS.UP	UP	PBMC	HS	PMID24530056
94	Macrophage.GM_CSF.TNFa.PGE2.P3C.HS.IVS.DOWN	DOWN	PBMC	HS	PMID24530056
95	Macrophage.GM_CSF.upLPS.HS.IVS.UP	UP	PBMC	HS	PMID24530056
96	Macrophage.GM_CSF.upLPS.HS.IVS.DOWN	DOWN	PBMC	HS	PMID24530056
97	LUNG.ASM.DEX.HS.UP	UP	Lung ASM	HS	PMID24926665
98	LUNG.ASM.DEX.HS.DOWN	DOWN	Lung ASM	HS	PMID24926665
99	Lung.Brushings.IL13.IVS.JNJ.HS.UP	UP	Lung brushings	HS	PMID28089872
100	siLP.ILC1.MM.UP	UP	SI LP	MM	PMID25621825
101	siLP.ILC2.MM.UP	UP	SI LP	MM	PMID25621825
102	siLP.ILC3.MM.UP	UP	SI LP	MM	PMID25621825
103	siLP.Lti.MM.UP	UP	SI LP	MM	PMID25621825
	HS: Homo sapiens, MM: Mus musculus
