# Supplementary material for: I_MDS: an inflammatory bowel disease molecular activity score to classify patients with differing disease-driving pathways and therapeutic response to anti-TNF treatment
Source: PLoS Comput Biol. 2019 Apr 30;15(4):e1006951. doi: 10.1371/journal.pcbi.1006951 (PMC6510457; doi:10.1371/journal.pcbi.1006951)
Supplement: S2 Table — A list of the individual genes contained in each signature. (XLSX) [file pcbi.1006951.s003.xlsx]

## Sheet: S2 Table
ID	Name	Genes included in the signature
1	Tcell.activated.HS.IVS	LDLRAP1	ASPM	BCL11B	MIS18A	CAMK4	CCNA2	CCNB1	CCNB2	CD3D	CD3E	CD3G	CD5	CD6	CD8A	CD8BP	CD8B	CDK1	CPOX	CTLA4	CXCR6	DGKA	DNAJB1	DUSP2	EGLN3	PRR11	GPR15	GZMK	H2AFX	HDGFRP3	PIK3IP1	HMMR	ICOS	IL22	IL9	INPP4B	KIF14	LAG3	LEF1	LEPROTL1	LRRN3	MELK	TAF1D	MKI67	PAICS	PRC1	ATAD2	DUSP4	RRM1
2	Bcell.activated.HS.IVS	AMPD1	PPOX	BANK1	BCL11A	TNFRSF17	BLK	BLNK	BMP8B	STAP1	VCPKMT	C19orf10	EDEM2	CD19	MS4A1	CD79A	CD79B	KLF6	DDOST	EAF2	EIF2AK3	ELL2	PDIA4	FCRL2	FKBP11	FAM46C	TXNDC15	TMEM156	GNG7	GPRC5D	WHSC1L1	SPCS2	SEL1L3	LZTFL1	MAN1A1	MANEA	NXPE3	NGLY1	OSBPL10	MZB1	PAX5	SUB1	PNOC	POU2AF1	QRSL1	RPN1	SEC24A	KDM5D	SPATS2
3	Monocyte.activated.HS.IVS	ATP13A3	AP1S2	BHLHE41	CASP1	CCL24	CCRL2	CD1D	CDK5RAP2	CLEC5A	VCAN	CTSD	CTSL	CXCL1	CXCL3	CXCL5	CYBB	DFNA5	HBEGF	DUSP6	EREG	THBS1	PID1	GNA15	HS3ST3B1	IER3	IL19	IL1A	IL1B	IL36G	IL1RN	IL24	IL3RA	IL6	MTF1	MMP1	MMP14	MMP19	MMP9	NPC1	NRIP3	PFKFB3	PLAUR	PLD3	PPBP	PPIF	PTX3	RNU2-1	PHACTR1
4	NKcell.activated.HS.IVS	CD244	CHST12	CLIC3	IVNS1ABP	IVNS1ABP	KIR3DL2	KIR3DL1	KIR2DL2	KIR2DL4	KIR2DS4	KIR2DS5	KIR2DS5	KIR3DS1	KLRF1	NS1-BP	PTGDR	TGFBR1	YPEL1
5	Dentritic.activated.HS.IVS	ABTB2	ADAM12	ALOX15	CBR3	CCL13	CCL17	CD1A	CD1B	CD1E	CD86	N4BP2L1	CHST7	CLEC10A	CLIC2	CRLF2	CXCL11	EHD4	TRAFD1	FSCN1	IFI6	GRSF1	H6PD	HLA-DQA1	HLA-DQB1	HMG20B	HMOX1	IFIT1	CD209	CERS6	IFIH1	POGLUT1	MFSD12	MMP12	MX1	NAGPA	NR4A3	OAS1	SLCO5A1	PDCD1LG2	RAB30	RAB9A	RASSF4	ARHGAP22	SLC27A3	SIGLEC1	SPRED2	TBC1D13	UBD
6	Neutrophil.activated.HS.IVS	ABTB1	AMPD2	FAM53C	CCR3	CDA	CMTM2	CLC	CREB5	CTBS	CTBS	DICER1	MSL1	FCGR2B	FCGR3B	FCGR3B	MANSC1	FPR2	FRAT2	GPR27	FFAR2	HSPA6	CXCR1	CXCR2	TMCC1	SLC45A4	KRT23	MBOAT7	TSEN34	MXD1	YPEL3	CEP19	R3HDM4	MPPE1	SLC25A37	NCF4	NRBF2	PHC2	PROK2	RALB	RNF141	SEC14L1	MSRB1	STX3	TSPAN16	VMP1	VNN2	XPO6
7	Neutrophil.nas.brushings.HS	FCGR2A	FCGR2C	CXCR1	CXCR2	FPR1	MME
8	Lung.biopsy.HDM.Rhesus.IVV.UP	CCL26	LOXL4	NOS2	CD36	CDH13	JAM2	HIGD1B	CLCA1	FZD5	CST2	IGHE	ATP5J	ALOX15	FETUB	AADAC	TOX2	LYPD1	CYYR1	HS3ST4	CST1	KRT31	IL1R2	NKX1-2	TUBAL3	PRKD1
9	Lung.brushings.asthma.HS.IVV.UP	CLCA1	POSTN	PRR4	SERPINB2	CPA3	TPSB2	TPSAB1	C16orf54	STOM	ZMAT2	AHDC1	EVC2
10	Lung.brushings.asthma.HS.IVIVO.DOWN	GPR115	DMXL2	STEAP4	MUC5B	SCNN1G	TMEM45A	SCGB3A1
11	Lung.brushings.FLU.asthma.HS.IVV.UP	FKBP5	GAS1	PHACTR3	FAM107A	HIF3A	TSC22D3	KLF9	HCAR3	PER1	C6	SORD	LINC00964	FXYD1	AHNAK2	WIPI1	CST1	CLCA1
12	Lung.brushings.FLU.asthma.HS.IVV.DOWN	TFCP2L1	HBB	MUC13	POSTN	SERPINB2
13	Lung.biopsy.Th2high.asthma.HS.IVV.UP	CCL26	PTCHD4	CLCA1	CST1	TUBAL3	CST2	CDH13	JAM2	NOS2	NTRK1	TMEM132B	PTGDR2	ZNF436	IL1R2	IGHE	FETUB	HIGD1B	TOX2	GRM8	NAGS	KRT31	KRT34	ATP5J	FZD5	LOXL4	NKX1-2	AADAC	DOK1	HRH1	CYYR1	CTDSPL	NOVA2	WWC2-AS2	PRKD1	CEP72	SLCO2A1	CD36	DISP1	LYPD1	ADM5	ALOX15	FAM124B
14	Lung.biopsy.Th2high.asthma.HS.IVV.DOWN	IRS2	CXCL6	FOLR1	DUSP1	DUSP4	MUC5B	SAA4	GLRB	HS3ST4	PROS1	TMEM45A	NR1I2	CSF3	AKR1C1	ACHE	CLGN	GUSBP4	GJB7	HGD	PIP5K1B	NA	SLC13A3	ZNF331	PGLYRP4	C11orf63	KIAA0232	PTP4A1	NSUN7	TSPAN6	HNF1A-AS1	RHOV	LRRC37B	PCYT2	LRWD1	ODC1	GK5	OSBPL6	ACTA1	CES4A	TCTN1	CCDC30
15	PBMC.MS.HS.IVV.UP	HBG1	CAMKK2	CAV1	DUSP1	DUSP5	FLNC	TNFRSF17	ALPL	TRIB1	SGK1	MME	SOCS3	PTGS2	IL1RAP	IL1R2	LIFR	COL18A1	ITGB8	GPC1	SLIT1	POMZP3	KCNJ4	SELL	PABPC4	TRIM9	PDLIM4	IGKC	IGH	GYPC	CDKN2C	CCL11	CABP1	RAMP3	RRM2	RBFOX2	CXCL8	MMP9	CXCL2	CD38	FPR1	TOP2A	AKAP8L	TRIP6	BCL3	RB1	CDC45	CREBBP	EGR1
16	PBMC.MS.HS.IVV.DOWN	NCK1	FASLG	ABI1	PSTPIP1	ARNTL	CLTC	RPS6KB1	FEZ1	CD247	GNAI1	HLA-F	HLA-B	KLRD1	KLRC1	KLRC1	EIF3C	EIF3A	HTRA2	ITGAL	SMAD7	CUL4A	SF3B3	MLH1	CDC7	SNUPN	HNRNPAB	SYT11	PRF1	MAS1	IFNG	NUP210	CDK13	SLC4A4	KIAA1279	VPS4B	XCL1	C14orf1	NFE2L1	CTCF	BRD8	RAB9A	ID3	PRSS23	PSMA3	GZMA	TAF1A	ATF2	STAT4
17	PBMC.SLE.HS.IVV.UP	COPB2	S1PR4	GNB1	ARHGEF2	CAMKK2	RABAC1	KIF3B	MKNK1	FLOT2	GRAP	MINK1	MAP3K14	MAP2K4	FMNL1	PGAM1	GLS	MTOR	NEDD4L	PTPN6	CSK	STAT5B	PIK3CD	HCLS1	RPA1	PRDX1	RPA2	HADHB	PRDX4	FZD7	LIMK2	AP3D1	VAMP2	VAPB	CFL1	WIPF1	DDB1	STX12	GPSM3	S100A9	IFNGR2	DLGAP5	ARF3	TPD52L2	PHC2	MAP4K4	GPI	AIMP2	ENO1
18	PBMC.SLE.HS.IVV.DOWN	CYCS	CALD1	SLC25A4	PNO1	METAP2	FASLG	PKN2	AKT2	FGF2	RNF216	SSX2IP	RHEB	PIK3R1	GNAI1	TFRC	SH2B3	NCR1	HSPA5	LIPC	GUCY1A2	DLG2	SMAD7	ARF6	IFNG	SLC4A4	TIMM17A	YES1	JUND	MED1	GTF2B	ARID4A	RORA	CDKN1B	ENC1	ID2	MATK	ID3	ID1	KRR1	TNPO1	ANXA1	SKI	SRSF7	CHD1	SRSF3	MXD4	HIST1H1B
19	PBMC.JRA.HS.IVV.UP	GNA12	MINK1	MAP3K14	RIPK1	GRB14	BCL10	SNTA1	HMOX1	SDC4	NEDD4L	PRG2	TGFBR2	CD5	PTGS2	LIFR	TLR6	IGF2	FURIN	ITGB8	CCL7	SORT1	LCT	FZD7	PABPC4	BMP6	GYPC	CDKN2C	CXCL9	CXCR3	MCM6	2002-03-01	RAMP3	DLGAP5	RBFOX2	REPS2	CXCL3	CXCL2	HAPLN1	LCN2	CTSL	GEMIN4	TRIP6	BMP2	TRIP12	PHLDA1	TAB2	HMGA1	MSC
20	PBMC.JRA.HS.IVV.DOWN	CYCS	SOS1	PSTPIP1	CRELD1	TARS	SSX2IP	ACD	P2RX7	MAP2K5	SYK	BLNK	PLCG2	HLA-B	NCR1	SEBOX	ATP2B4	IL2RG	ZRSR2	ARF6	TESK1	SF3B3	FANCA	VPS4B	ITGB1BP1	ITGA4	IRF8	NFE2L1	IRF1	HDAC3	STX8	MNAT1	GTF2H4	ANXA1	ARFRP1	HIST1H1B
21	PBMC.CD.HS.IVV.UP	YWHAE	SNCA	GPRIN2	APLP2	GRK5	CNN1	GNA12	KLK6	COPB2	CYB5R3	HBG1	NRGN	RGS2	S1PR4	GNAQ	TBXA2R	TOR1A	TUBA1A	GNB1	ARHGEF2	CTNNAL1	ADRBK2	GNG10	BDKRB2	SFN	NTRK2	MAPK3	CAV1	RIN2	RABAC1	DUSP1	RAB4A	SYN1	NOS1AP	PAK2	MKNK1	NCK2	WASF1	DUSP5	NTRK3	TNFRSF1B	MINK1	BST1	SOD2	SNCG	LTA	DUSP6	BUB1B
22	PBMC.CD.HS.IVV.DOWN	CALM1	SIAH1	PIK3CA	AKAP13	TTN	MRAS	FDX1	SLC25A4	PNO1	NCK1	METAP2	BIN1	CYFIP2	ABI1	AKAP1	EIF4A2	EIF4G2	EXOSC8	FBL	HSP90AB1	RPS6	TNFRSF10B	CDC37	HSP90AA1	HNRNPD	CAPN3	CHUK	AKT2	HARS	RPL5	RPSA	AIP	DDX39A	EXOSC9	CRELD1	OFD1	RPL6	ARNTL	SNRPN	RPL4	XRCC6	GSE1	UTRN	ACD	NCALD	RHEB	SOX4	RPS6KB1
23	PBMC.UC.HS.IVV.UP	YWHAE	SNCA	GPRIN2	APLP2	GRK5	CNN1	GNA12	KLK6	CYB5R3	NRGN	GNAQ	TBXA2R	TOR1A	TUBA1A	GNB1	CTNNAL1	ADRBK2	GNG10	BDKRB2	SFN	NTRK2	MAPK3	RIN2	RABAC1	DUSP1	RAB4A	SYN1	NOS1AP	PAK2	MKNK1	NCK2	WASF1	FLOT2	NTRK3	TNFRSF1B	MINK1	BST1	SOD2	SNCG	LTA	DUSP6	BUB1B	LSM1	GRB14	MAP2K4	CLIC1	TNFRSF17	TRAF3
24	PBMC.UC.HS.IVV.DOWN	CALM1	PIK3CA	PRKCE	AKAP13	TTN	MRAS	CALD1	FDX1	NCK1	SOS1	METAP2	BIN1	CYFIP2	PKN2	AKAP1	EIF4A2	EXOSC8	FBL	HSP90AB1	RPS6	TNFRSF10B	CDC37	HSP90AA1	CAPN3	CHUK	AKT2	HARS	RPL5	RPSA	MAP2K7	AIP	FGF2	DDX39A	EXOSC9	OFD1	RPL6	TARS	SNRPN	RNF216	RPL4	CLTC	XRCC6	UTRN	ACD	NCALD	SOX4	RPS6KB1	RASGRP2
25	PBMC.T1D.HS.IVV.UP	RGS2	S1PR4	RABAC1	DUSP1	KIF3B	FLOT2	GRAP	SOD2	DUSP6	RIPK1	TNFRSF17	TRAF3	ALPL	TRIB1	ADORA2A	GLS	SVIL	SGK1	TNFRSF10C	SLC16A3	PRG2	PSEN1	TGFBR2	MME	PTPN6	FCAR	CSF3R	SOCS3	STAT5B	PTGS2	PIK3CD	SLA	IL1R2	TLR6	CD14	HCLS1	NOV	RPA2	COL18A1	CHM	FLOT1	C3AR1	S100P	SELL	LIMK2	CFL1	XPO6	DDB1
26	PBMC.T1D.HS.IVV.DOWN	SIAH1	PRKCE	EIF4G2	HNRNPD	MAP2K7	OFD1	RPL4	SSX2IP	XRCC6	GSE1	YWHAQ	P2RX7	YME1L1	SYK	KLRD1	KLRB1	EIF3H	EIF3J	EIF3E	EIF3C	EIF3K	SEBOX	XPA	LRP8	PSEN2	PTP4A2	GUCY1A2	DLG2	MYO6	SYNE1	DYNC1LI2	NOL3	TRA2B	TWF1	CUL4A	ATP5C1	RPL17	FANCA	PSMA1	GZMB	SRRM1	IL12RB2	ITPR3	AKR1C3	SRSF10	TRA2A	RRM1	IFNG
27	CD4T.RA.HS.IVV.UP	BCL3	SOCS3	PIM1	SBNO2	LDHA	CMAHP	PDCD1	IGFL1	LOC731186	MUC1	GPRIN3
28	Th17.activated.HS.IVS.UP.PMID22715389	CFH	CFLAR	PLXND1	CYB561	TYMP	ANK1	RORA	TRIB2	TXK	PLD1	MCAM	IL12RB2	P2RX5	MAP3K4	ABCB1	TBC1D2	IL12RB1	TNFSF13B	CTSH	CA2	TRPS1	KCNN4	IMPDH1	SPOCK2	HLF	IL26	KLRB1	IL17A	IL17F	CCL20	ITGA4	IL1R1	EPAS1	ELOVL4	CCR2	APOL3	PALLD	ARNTL	SCRN1	FURIN	ITGAX	TOB1	RORC	SLC4A10	ADAM12	DST	GBP5	AUTS2
29	PAXgene.H1N1.HS.IVV.UP	MCM8	CDKN2AIPNL	MMP25	CD74	CFLAR	FOXK1	CSNK1G2	ZNF250	DMC1	MAGT1	ZNF14	HLA-E	FAM115A	SSTR2	SPTLC1	NA	METTL21A	NLRP8	NCF1C	NA	ZFYVE20	ZNF321P	YRDC	ITGA2	NA	IL10	OCIAD1	STAT1	C5orf28	ALPP	RNF24	IL17RD	GABPB2	DDX51	C8orf37	KCNH6	ITPK1-AS1	GPR1	CASP4	NA	EID2B	ZNF682	TNFSF13B	HSD17B7	N4BP2	CDAN1	FKBP14	TUBA3FP
30	PAXgene.H1N1.HS.IVV.DOWN	GPR183	CD300LF	UBE2A	CRLF3	2002-09-01	PRDX5	RSBN1	TPM1	C5orf15	DNAJB6	SMOX	ADSS	ZMAT2	HMBS	INSIG1	TRIM33	TMEM183B	H2AFY	CEPT1	DNAJA4	TOR1AIP1	ANP32B	SCAMP1	GPX4	RGS10	KIAA0430	KIAA1551	LBR	XPO7	CCNI	TM6SF1	HNRNPK	RPL6	SLC44A1	TLE4	SLC40A1	VEZF1	SRP14	MS4A7	PNRC2	EFR3A	ARRDC3	HPS1	CDKN1B	TMBIM4	SNX3	TMEM87A	OGT
31	Lung.biopsy.COPD.FLU.SAL.HS.IVV.UP	FKBP5	PDK4	RHOBTB3	ART3	PPM1K	HIF3A	KLF9	SLC39A8	PDE4DIP	JADE1	KLF15	KCNAB1	PRPH	TMX4
32	Lung.biopsy.COPD.FLU.SAL.HS.IVV.DOWN	TMPRSS11D	SERPINB13	SPINK5	KRT4	TMPRSS11A	CSTA	GABRP	TYMS	GPR87	TMPRSS4	ATP10B	CH25H	SRPX2	IGKC	BNIPL	RAB38	CAPNS2	FANCD2	ABCC1	TENM2	BNC1	KLK10	PTAFR	CRABP2	TENM4	TRIM16	EYA2	GNA15	SMAGP	BICD2	EXOSC7	SCO1	BID	RHNO1	ITPA	TSPAN17
33	Lung.ASM.asthma.Prednisolone.HS.IVV.UP	PPP2R1B	SCUBE3	ADAM22	GCC2	ACTA2	KIAA0319	FAM129A	MYOCD	NTN1	SYNPO2	CCDC30
34	PBMC.SLE.IFNa.HS.IVV_IVS.UP	IFI35	IRF7	MX1	MX2	XIAP	IFI44L	OAS2	LY6E	AGRN	IFIT1	RSAD2	ISG15	IFIT3	CCL2	TDRD7	PLSCR1	ACSL1	TNFSF10	OAS1	GBP1	SERPING1	FCGR1A	C2	TYMP	STAT1	LAMP3	LGALS3BP	IFITM3	TAP1	IFI6	APOBEC3F	APOBEC3C	APOBEC3B	APOBEC3A	APOBEC3D	APOBEC3G	G6PD
35	PBMC.SLE.IFNa.HS.IVV_IVS.DOWN	CD3D	DLEU1	COX11	HNRNPDL	DAP3	SORL1	PRNP	SLC25A6	EIF4B	PABPC4	RAB4A	CD3G
36	Th1.activated.HS.IVS.UP	CCL5	GZMA	GZMK	PDCD1	IFNG	PACSIN1	CLIC3	TIGIT	CD70	TBX21	LYAR	ST8SIA1	CFH	IRF5	CTSH	OSM	LMO4	CCR4
37	Th2.activated.HS.IVS.UP	SEMA5A	LOC729041	GATA3-AS1	NEFL	GAB2	KLRB1	NRIP3	ZP1	METRNL	TPPP	CAPG	ITPRIPL1	GATA3	ZDHHC11B	TNFRSF18	CADM1	ZDHHC11	NOD2	FANK1	LOC100131176	ABCA2	SUSD4	BEGAIN	HOMER3	MRC2	ZBTB16	DUSP23	SNED1	C16orf45	BAI2	PPP1R9B	GALT	SNTN	ASPH	PRMT9	LMCD1	BEST4	RORC	NOS3	SLC25A33	PPAPDC1B	ARHGAP42	SEMA5A	LOC729041	GATA3-AS1	NEFL	GAB2	KLRB1
38	Th2.activated.HS.IVS.DOWN	BCL2L11	FLJ46446	NECAB3	TULP4	NXPE3	E2F3	TMEM2	CD27	LOC100128031	MBD5	GBP5	SLC12A6	PELI2	KBTBD11	CCR7	NRIP1	SNN	GPA33	PRAGMIN	TXK	ACTN1	IGF1R	BTBD11	ADTRP	TMIGD2
39	Th17.activated.HS.IVS.UP.PMID23870669	KLRB1	RORC	PLXND1	CTSH	ALOX5	PTPN13	IL4I1	SMCO4	NEFL	HLF	JAKMIP2	DSE	LIMS1	HLA-DRB1	LTK	HLA-DRB4	USP10	NR1D1
40	Tnaive.activated.HS.IVS.UP	MYO1F	MIAT	ADAM19	LINC00152	E2F2	FAM129A	RP3-527F8.2	TESC	PDCD1	ANXA2	PRDM1	FAM46C	HLA-DRB1	LOC541471	ITGB1	NPDC1	ANXA2P1	HLA-DRB4	LOC338620	NCF4	TNFRSF4	LGALS1	TIGIT	MPST	SAP30	OASL	CPNE7	CALHM2	CD70	SRXN1	PMAIP1	GPR68	C12orf75	PLA2G16	PTGER2	PTTG1	PERP	HNRNPLL	FAS	IER5	MAF	ACTN4	RPL39L	SYT11	ANXA4	CDKN2C	AHNAK	LRFN4
41	Tnaive.activated.HS.IVS.DOWN	TPCN1	ZSCAN18	DBH-AS1	CDCA7L	ZNF204P	CITED4	TCTN1	NAA16	GHRLOS	MYH3	LRRC24	ACVR1C	hCG_1990547	SLC12A7	LOC100128670	MYL5	CAPN5	GPRASP1	LAMB2P1	SMIM1	PCED1B	PPP1R3E	TXK	ROBO3	NUCB2	MEIS3P1	TLE2	MPZL1	CHI3L2	IL6ST	ACSS2	MPP1	ZNF573	PPT2	CCR7	FAM117B	SNN	EPHX2	AMIGO1	PLAG1	NET1	CHKA	MAN1C1	FBP1	SATB1	MDS2	GSAP	LOC100132345
42	Treg.activated.HS.IVS.UP	TRIB1	FANK1	HLA-DRB1	HLA-DRB4	LOC541471	DUSP4	CD70	TIGIT	IL2RA	FOXP3	PMAIP1	CKS2	IKZF2	ICA1	SMPD3	CPNE2	RORC	PTPLA	BFSP2	MGST2	RPL39L	CTLA4	TNFRSF1B	NUSAP1	VAV3	DUSP10	SLC2A8	TOX	KLRB1	SPATS2L	CTNNAL1	LOC284475	F5	IKZF4	PCTP	BASP1	LMCD1	RHOXF1	SETD7	TRIM16L	SHMT2	CXCR5	RP3-527F8.2	HLA-DMB	GBP5	HLA-DOA	FLJ46446	SMC6
43	Treg.activated.HS.IVS.DOWN	AP3M2	TSPAN18	ZFP36L2	GPR35	LOC100131646	DPP4	SOS2	NLRP3	ASPH	MSX2P1	WNT10B	TMEM71	IL7R	WNT7A	STAT4	NOSIP	NR3C2	NOG	PDIA5	RBMS1	RECK	ACSL6	LOC643988	APP	CD40LG	VIPR1	WNT7B	CACNA1I	THEMIS	ID2	C1orf228	SCML4	LOC100132345	SOX8	DENND5A	AXIN2	ANK3	LOC650392	SLC40A1	NELL2
44	CD4.severe.asthma.HS.IVV.UP	ALOX5	ANXA4	BIVM	BPI	BRD7	CAMP	CASK	CD63	CEACAM6	CEACAM8	CFLAR	DEFA4	GCA	LCN2	LOC23117	LOC728358	LTF	MBOAT1	MMP8	MNDA	PDE4D	POLR2J2	PPP1R16B	PRKCB	RETN	RNASE3	RUNX2	S100A12	S100A8	S100A9	S100P	SLC38A2	SPATA13	SRGN	SRGN	STOM	TNIP1	TTYH2	UGCG	ZNF749
45	CD8.severe.asthma.HS.IVV.UP	AGPS	AKIRIN1	ANAPC5	ANKRD12	ANKRD17	ANXA3	ARFGEF2	ARG1	ARIH1	AZU1	BAG2	BPI	CASD1	CASP2	CASP6	CD24	CEACAM1	CEACAM6	CEACAM6	CEACAM8	CFLAR	CHI3L1	CHI3L1	CPEB4	CSNK1A1	CYCS	DOCK9	EHBP1L1	ELANE	FAM20B	FAS	FLJ10038	FLJ38717	GCA	GGA1	GNAQ	HERPUD2	HP	HP1BP3	KDM4B	KLF9	LCN2	LOC23117	LOC728358	LRRC8C	LTF	MINA	KMT2A
46	CD8.severe.asthma.HS.IVV.DOWN	ABCC3	ABCC8	ABLIM2	ACTL6B	ADAM19	ADAMTS7	ADO	ALPPL2	APOBEC3F	APOBEC3G	APOC3	APOE	AQP2	ARTN	ARTN	ASCL2	BIRC7	BOC	CD1C	CD74	CDKN1C	CHRNA2	CLDN9	CLEC10A	CLEC2L	CLEC7A	COL11A2	COX6A1	CSF1R	CSPG5	CST3	DKFZp761P0212	DNALI1	EIF3B	ENPP7	C2CD4B	FAM71A	FCER1G	FGD2	FGFR1	FGL2	FLJ20021	RTP5	GALNT9	GDF9	GNPTAB	GP1BB	GPR114
47	Lung.ASM.IL17a.healhty_mild.asthma.HS.IVS.UP	NFKBIZ	ZC3H12A	RELB	BIRC3	CXCL1	ZC3H12C	TNFAIP3	MAP3K8	CXCL2	CASZ1	IER3	LENG1	SOD2	RRAD	NFKB2	ID2	TATDN1	CBR3	CCL3	ICAM1	PIK3R6	GADD45B	ADAM21	ZBTB25
48	Lung.ASM.IL17a.mild.asthma.HS.IVS.UP	MAP3K8	OPLAH	OR13C2	IER3	TMA16	KRTAP8-1	ZC3H12A	RIMBP3	OR2T10	GPIHBP1	HNRNPCL1	NFKBIZ	PTTG1	BDKRB1	CXCL1	F13A1	IL6	LTF	CXCL10	LRMP	TLR5	NFKBIA	CXCL2	GDPGP1
49	Mast.cell.IgE.HS.IVS.UP	IL1B	IL6	CSF1	IL1R1	IL27RA	TNFRSF9	TNFRSF12A	IL1RN	CCL4	CXCL1	CCL7	CXCL3	CCL5	CCRL2	CXCL8	RGS1	LIF	CD69	LAT	CD83	ADORA2A	CRIP1	HLA-DQB1	PFDN6	TRAF1	NKG7	PTX3	FCGR2B	TNFAIP6	PTGER2	CLEC5A	GPR183	TREM1	BIRC3	FCAR	TLR2	HIVEP1	FOSB	FOS	EGR3	PHLDA2	SERPINB2	FGFR1	EGR2	INSIG1	PDGFA	IER3	PDGFB
50	Mast.cell.Hansel	MS4A2	TPSAB1	TPSAB2	CPA3	RGS13	C1orf186
51	Sputum.asthma.HS.UP	CLC	CPA3	DNASE1L3	IL1B	ALPL	CXCR2
52	PBMC.asthma.GC.HS.IVS	CD83	JMJD6	STAT4	TRAF1	SLC7A5	TBCD	NFKB1	CD44	DESI1	NELFE	XCL2	IL4R	DUSP2	DUSP4	NUP188
53	BAL.eosinophils.WLAC.HS.IVV.UP	ADAM28	CNR2	FFAR3	LGALS12	PRSS33	SPNS3	ADAM8	CORO1A	FHL3	LTC4S	RAB37	TESC	ARAP3	CYP4F12	GGT5	MCTP2	RAB3D	TNFSF14	ASB2	DACH1	GPR56	MMP25	RD3	TREML2	ATP2A3	DAPK2	GPR97	NHSL2	RNASE2	TRPM6	CASS4	DGKD	ICAM3	P2RY2	RNASE3	TSPAN18	CD300LB	EMP4P	IFITM1	PADI2	SIGLEC10	VSTM1	CD69	FAM101B	IL1RL1	PADI4	SIGLEC8	CDA
54	Eosinophils.nasal.brushings.HS.Hansel	CLC	SIGLEC8	EMR1	EMR4P	LGAL312	HRH4	CEBPE	DACH1	VSTM1
55	Lung.biopsy.PolyIC.MM.IVV.2h.UP	CXCL10	IFIT1B	MX1	MX1	OASL	IFIT2	CMPK2	HAS2	RSAD2	HAS1	RSAD2	CXCL11	CSF1	TNFAIP6	IFIT1B	GBP2	RSAD2	RTP4	IRGM	RND1	GBP4	RTP4	IFIH1	IRGM	CMPK2	HAS2	CXCL9	IRGM	IFNB1	CSF1	IL6	ADAMTS4	STAT1	PTX3	GEM	TNFAIP3	PARP14	GBP6	ADAMTS4	DDX58	PYHIN1	FAM26F	TNFAIP2	USP18	MMP13	CCL4	CCL8	CCL11
56	Lung.biopsy.PolyIC.MM.IVV.6h.UP	NHLH1	CMPK2	IFIT2	CMPK2	GBP4	MX1	RSAD2	TOR3A	CD274	HERC6	DDX58	HERC6	HERC6	SAMD9L	STAT1	HERC6	GBP4	GBP2	GBP4	RNF213	MX1	ZNFX1	MITD1	PARP14	CXCL10	IRGM	GBP2	SETDB2	STAT1	IFIT1B	EIF2AK2	ENPP4	WARS	IRGM	IRGM	ATM	ASB13	WDR19	OASL	PML	PML	TLR3	IFIH1	RTP4	TOR3A	IFIT1B	SLFN11	ASB13
57	Lung.biopsy.PolyIC.MM.IVV.6h.DOWN	KIF26B	CXXC4	DCDK1	FMO3	SPTSSB	2003-09-01	HMGCS2	ADH7	RAB17	ASGR1	HEPACAM2	CCDC176	CLDN8	SYT17	PCLO	TMEM232	GDF10	ATP6V1B1	C11orf87	CDH26
58	Lung.biopsy.PolyIC.MM.IVV.24h.UP	IFIT2	CMPK2	CXCL9	IL18BP	CXCL10	STAT1	CXCL11	CD274	GBP4	HERC6	HERC6	MX1	HERC6	ZBP1	RNF213	RSAD2	TRIM5	BST2	IRF7	GBP2	LAG3	IRGM	IRGM	TOR3A	SAMD9L	OASL	MX1	XAF1	IFI44L	STAT2	IDO1	SPPL2A	ZNFX1	HERC6	STAT2	IRGM	CXCL9	GBP4	IFIT1B	PARP11	UBE2L6	ZBP1	PYHIN1	IFI27	IFI35	TOR3A	CMPK2	PYHIN1
59	Lung.biopsy.PolyIC.MM.IVV.24h.DOWN	GLS	HEPACAM2	RELN	GRIA1	GPC6	ACAA1	GRIA1	DIRAS2	GSTA1	LRRC17	HTRA3	FCRL2	GDF10	GPC6	ASGR1	DNAH6	SLC7A10	PON1	RYR3	DNER	NOTUM	KIF26B	GNG4	RBFOX3	FAT3	CD207	BCAN	CD163	SYT17	PER1	SHISA9	CES2	DCDK1	NTM	ATP6V1B1	SCARA5	DNER	KLF15	FMO3	CNTN4	GLB1L3	CYP1A1	ANGPTL7	OLFM2	CD209	C11orf87	FABP1	FABP1
60	Lung.biopsy.PolyIC.MM.IVV.48h.UP	IRF7	APOD	ZBP1	IFI44L	CXCL10	GBP4	PYHIN1	PYHIN1	ZBP1	IFI44	CXCL9	IFIT1B	CXCL11	LY6E	LGALS3BP	USP18	DDX60	SIGLEC1	GBP6	RTP4	LAIR2	MX1	IFI44L	BST2	MX1	RTP4	MS4A6A	XAF1	C3AR1	DDX60	SLAMF9	C3AR1	CMPK2	STAT1	CCR2	FCGR1A	OASL	IFIT2	MS4A4A	FCGR1A	OAS3	C3AR1	LAIR2	IL18BP	OAS2	AIF1	DHX58	LAIR2
61	Lung.biopsy.PolyIC.MM.IVV.48h.DOWN	GRIA1	GRIA1	HEPACAM2	ACAA1	CNTN1	ASGR1	CD207	CD209	SCARA5	FABP1	FABP1	ITGB1BP2	SLC47A1	MYL3	MYL3	MYL3	MB	MYL7	TNNC1	MYL4	SMPX	RYR2	TTN	TTN	CASQ2	PGAM2	CKMT2	SRL	TTN	DHRS7C	CA3	TRDN	TCAP	TTN	TNNT2	LDB3	CFD	MYOZ2	TNNI3	TNNT2	MYBPHL	CSRP3	TXLNB
62	Lung.biopsy.PolyIC.MM.IVV.72h.UP	IRF7	APOD	CCNA1	PYHIN1	IFI44L	TOMM20L	PYHIN1	IFI44	IFI27	IFI44L	IFIT1B	MS4A7	OAS2	CXCL10	MX1	DDX60	ZBP1	CCR2	C3AR1	ZBP1	SPAG5	CXCL9	SAA1	CCDC67	CCR2	FCGR1A	KLK1	KLK1	OAS3	MX1	MS4A4A	SRSF11	NCAPG	CDK10	CEP55	MS4A4A	CCR2	ESCO2	CCR2	OASL	RGS1	SLFN12	IL12B	KLK1	ORM2	CXCL11	CXCL8	IRG1
63	Lung.biopsy.PolyIC.MM.IVV.96h.UP	APOD	IRF7	MS4A7	PYHIN1	C3AR1	C3AR1	CCL8	CCR2	MS4A7	PYHIN1	CCR2	C3AR1	CCNA1	IFI44L	SPAG5	TOMM20L	MX1	CDK10	CXCL9	IFI27	IL12B	SAA1	CEP55	OAS2	HAL	IFI44L	ESCO2	CXCL10	RGS1	HMMR	CH25H	CXCL11	ESCO2	C15orf48	ORM2	CXCL8	IRG1	AGR2
64	Lung.biopsy.PolyIC.MM.IVV.96h.DOWN	CNTN1	CD209	FABP1	FOSB	ZBTB16
65	Lung.biopsy.bleomycin.MM.IVV.D1.UP	GDF15	AEN	CCNG1	CDKN1A	EDA2R	CELF5	DDIAS	PSRC1	THEM5	PSAPL1	SAA1	CXCL3	CXCL10	RSAD2	ORM2	CCL20	CXCL6	TIMP1	CXCL8	CCL8	SLC26A4	IL6	ADAMTS4	CXCL9
66	Lung.biopsy.bleomycin.MM.IVV.D2.UP	HERC6	VCAN	RSAD2	MX1	IFIT1B	DHX58	IFI44	IRF7	CXCL11	CXCL10	OAS3	FCGR1A	GDF15	MS4A6A	CXCL8	ZBP1	OASL	CYP7B1	DDIAS	SAA1	EDA2R	OAS2	APOD	SERPINA3	CELF5	CXCL3	TIMP1	PSRC1	CCL8	SECTM1	C15orf48	CCR2	CH25H	ORM2	MSR1	FOSL1	IRG1	CXCL6	SPINK1	LIF	SLFN12	IL6	CXCL9	IL1RN	EREG	MORC1	CXCL13	TNC
67	Lung.biopsy.bleomycin.MM.IVV.D2.DOWN	BEX2	ATP6V1B1	ASGR1	ACVR1C	PCK1	ADIPOQ	CA3	TMEM45B	CFD
68	Lung.biopsy.bleomycin.MM.IVV.D7.UP	CWH43	NTM	SFRP1	IL23A	SPRR1B	FCGR2A	PSRC1	CLDN4	GPNMB	CLEC5A	CDCA8	ATG9B	C3AR1	DCSTAMP	CCNG1	TREM2	CENPH	EXO1	TPX2	DDIAS	CPA4	CHODL	C1QA	NRIP3	AURKB	PIF1	C1QB	TFPI2	PLA1A	FST	PKHD1	GAS2L3	MSR1	SPP1	SHCBP1	C1QC	CCNB2	WFDC12	CLDN6	CCNA2	LRR1	FIGNL1	CHL1	FCRL2	NRCAM	CDCA3	BRINP1	SPC25
69	Lung.biopsy.bleomycin.MM.IVV.D7.DOWN	IGFBP3	ECM2	ASGR1	SLC7A10	CYP1A1	KIAA0408	FABP1	BCAN	CST8	SNCA	ALAS2
70	Lung.biopsy.bleomycin.MM.IVV.D14.UP	THBS4	ANKRD34B	PSRC1	FN1	ELN	SFRP1	TREM2	COL24A1	NRCAM	EXO1	KIF11	PIF1	CDCA8	CD200R1L	COL5A2	FXYD4	CDCA2	PKHD1	THBS2	CHODL	AURKB	CCNA2	P4HA3	KIAA0101	STIL	ZRANB3	C3AR1	C1QB	AADAC	LHFPL2	GAS2L3	GLOD5	ADAMTS12	ILDR2	CTHRC1	C1QA	TPX2	TNC	CLEC6A	FBN2	C1QC	CCNB2	CEP55	CDK10	TTK	LRR1	CENPF	CFI
71	Lung.biopsy.bleomycin.MM.IVV.D14.DOWN	IGFBP3	ASGR1	BEX2	TMEM132D	SLC7A10	CYP1A1	NRN1	KCNA2	FABP12	FABP1	CST8	GRIA1	ANKRD63	KRT79	CIDEC	CYP2E1	CA3	RETN	ADIPOQ	PCK1	CFD	TMEM45B	SMPX	NPPA
72	Lung.biopsy.bleomycin.MM.IVV.D21.UP	CD200R1L	CLEC6A	ATP6V0D2	LHFPL2	PSRC1	ANKRD34B	FXYD4	ZRANB3	AADAC	CTSK	OLR1	TREM2	F7	GPNMB	MS4A6A	SLC26A4	CCR2	MSR1	EDA2R	MMP13	EREG	COL24A1	MS4A7	CDKN1A	CCL3L1	TNC	SPRR1B	IL1RL1	CEP55	PTX3	C3AR1	IL1RN	ESCO2	DMP1	CCL8	RGS16	CHODL	SAA1	CHL1	IGJ	ADAMTS4	ORM2	GP2	IL6
73	Lung.biopsy.bleomycin.MM.IVV.D21.DOWN	CNN1	BEX2	GRIA1	ANKRD63	NR4A1	TNNT3
74	Lung.biopsy.bleomycin.MM.IVV.D28.UP	TREM2	ZRANB3	ANKRD34B	CLEC6A	PSRC1	GPNMB	FXYD4	COL24A1	THBS4	MS4A7	MSR1	DMP1	SERPINB5	CLEC4D	IL1RN	SPRR1B	CHODL	IGJ	TNC	EREG	PKP1	CHL1	SAA1
75	Lung.biopsy.bleomycin.MM.IVV.D28.DOWN	BEX2	TMEM132D	SLC4A1	FABP1	TBX20	KCNJ3	TRDN
76	Lung.biopsy.bleomycin.MM.IVV.D35.UP	PSRC1	TREM2	ZRANB3	CLEC6A	SLC26A4	FXYD4	CDKN1A	TNC	MS4A7	MS4A6A	GPR176	EREG	COL24A1	NTRK2	GPNMB	C3AR1	IGJ	CCL8	SPRR1B	RGS16	TFAP2A	DMP1	CHL1	CHODL	SAA1	IGHM	ADAMTS4	CXCL9
77	Macrophage.FP.HS.UP	ABLIM3	ADAMDEC1	ADM	ADORA3	ALOX15B	ANGPTL4	ARID5B	BIN1	C1QB	CAMP	CCL7	CCL8	CD163	CES1	CES1P1	CYFIP2	DAAM2	DDIT4	DHRS9	DPYSL3	FBLN5	FKBP1A	FKBP5	FLVCR2	GADD45B	GLDN	HIPK2	HPGD	HS3ST2	HTRA1	IL1R2	IRS2	KCNMA1	KLF9	MERTK	METTL7A	METTL7B	MFGE8	MMP19	MS4A6E	MT1A	MT2A	MTMR11	MTSS1	NAPSB	OLFML2B	PAPSS2	PCOLCE2
78	Macrophage.FP.HS.DOWN	ABCG1	ACAT2	ATP8B4	BCL11A	CCL22	CD4	CD74	CD93	CDH23	CHI3L1	CHST13	CIR1	CLEC4A	CYB561A3	CYP27B1	ENTPD1	EPSTI1	FAIM	FCN1	FSCN1	GAL	GBP5	GIMAP4	GJB2	GM2A	GREM1	GSTM1	GSTM2	H2AFY2	HAMP	HCP5	HK3	HLA-DOA	HLA-DPA1	HLA-DPB1	HLA-DQA1	HLA-DRA	HLA-DRB3	HLA-DRB4	HLA-DRB6	HLA-F	HMG20B	HPSE	HSD11B1	HTRA4	IFI27	IFIT1	IL18BP
79	GCGS.DEX.HS.UP	DUSP1	NFKBIA	TFCP2L1	SRGN	TNFAIP3	AGPAT2	SH2D4A	METTL7A	RHOU	PRDM1	ISG20	ITGB1	CITED2	RABAC1	TXNIP	ABHD5	ERMAP	KLF9	CEBPD	FKBP5	MAL	PDK4	ERRFI1	DDIT4	PERP	AHNAK	ADHFE1	TMEM56	CYSTM1	LYPD6B	ADORA2B	ALOX5AP	KLF5	TSPO	CAPG	CD9	COL4A3	FCER1G	GLRX	LMO7	LOX	RGS1	S100A6	SDC1	RASSF7	VAMP8	MAP3K6	CYTIP
80	GCGS.DEX.HS.DOWN	HLA-DRB1	MDK	PASK	CDKN2C	E2F7	TNFSF10	AURKA	ADAM19	CKAP4	SPDL1	CDK1	VCAN	DBN1	IGFBP4	KIF20B	DEPDC1	CENPK	BORA	HLA-DMA	ST8SIA4	C12orf75	CAMK4	CYP1A1	DDIT3	DNMT3A	GEM	GUCY1A3	ITGA1	LCK	PDE4B	PDGFRB	PLK1	SOX4	SPIB	ZEB1	ZNF207	FZD3	ENC1	BHLHE40	IER3	NREP	GDF15	IER2	ZEB2	PLK2	FNBP4	ANGPTL2	SLC39A6
81	DGGS.DEX.HS.UP	DUSP1	NFKBIA	TFCP2L1	SRGN	TNFAIP3	AGPAT2	SH2D4A	METTL7A	RHOU	PRDM1	ISG20	ITGB1	CITED2	RABAC1	TXNIP	ABHD5	ERMAP	KLF9	CEBPD	FKBP5	MAL	PDK4	ERRFI1	DDIT4	PERP	AHNAK	ADHFE1	TMEM56	CYSTM1	LYPD6B	ADORA2B	ALOX5AP	KLF5	TSPO	CAPG	CD9	COL4A3	FCER1G	GLRX	LMO7	LOX	RGS1	S100A6	SDC1	RASSF7	VAMP8	MAP3K6	CYTIP
82	DGGS.DEX.HS.DOWN	HLA-DRB1	MDK	PASK	CDKN2C	E2F7	TNFSF10	AURKA	ADAM19	CKAP4	SPDL1	CDK1	VCAN	DBN1	IGFBP4	KIF20B	DEPDC1	CENPK	BORA	HLA-DMA	ST8SIA4	C12orf75	CAMK4	CYP1A1	DDIT3	DNMT3A	GEM	GUCY1A3	ITGA1	LCK	PDE4B	PDGFRB	PLK1	SOX4	SPIB	ZEB1	ZNF207	FZD3	ENC1	BHLHE40	IER3	NREP	GDF15	IER2	ZEB2	PLK2	FNBP4	ANGPTL2	SLC39A6
83	Macrophage.GM_CSF.HS.IVS.UP	MLLT4	ELL2	NMT2	SLC43A3	IL4I1	MCOLN2	MAOA	ZFP36L1	APOBEC3A	TXN	FTH1	CCL7	ACSL1	CCL23	VWA8	RBM47	RPLP1	HSP90B3P	RHBDF2	RPN2	HNRNPC	HMGN2P46	SDF4	FABP5	ANXA2P1	TNIP1	TNIP3	LILRB1	TIMP1	PSTPIP2	MARCKSL1	ADAMDEC1	SLC3A2	SRC	NMI	CYP27B1	KYNU	WSB2	SLC41A2	IL3RA	S100A12	VRK2	YWHAG	CXCL5	ATP2C1	NFS1	BID	MTF1
84	Macrophage.GM_CSF.HS.IVS.DOWN	DCK	CAT	EIF4B	P2RY13	SLC2A9	CPED1	ATP2B4	HENMT1	FGL2	EEF1B2	SRSF6	QPRT	PTEN	ACAT2	RNF7	RAB11A	CUTA	RAB7A	AGTPBP1	TSPAN32	ETFA	HADH	C14orf159	GSTK1	FLOT2	PRKAR1A	GNS	C5	ALAD	TMEM131	AP1S2	BHLHE40	GPN1	CPNE3	MPPE1	NDUFA1	ATP6V0E2	DOCK2	MGST2	ARHGEF6	HCP5	LRMP	HEXB	NDUFB5	LY86	PBX3	PQLC3	RNF125
85	Macrophage.GM_CSF.IFNg.HS.IVS.UP	CD69	HAPLN3	C15orf48	DUSP5	LGALS3BP	ISG20	LILRA3	AARS	C1orf228	IRF8	TMEM38B	SERPING1	MTHFD2	HCAR3	APOBEC3A	AIM2	PTPN1	JAK2	LAP3	B4GALT5	MT2A	NCOA7	CCND1	STAT1	BATF2	STAT2	MT1A	RHBDF2	PARP14	PSAT1	NCF1	MAP3K7CL	GBP1	RARRES3	SCO2	IFIT3	CD274	CPD	FEM1C	TGM2	LONRF1	BTG3	SLC1A5	IRF1	EXOG	C2	SLAMF7	CD86
86	Macrophage.GM_CSF.IFNg.HS.IVS.DOWN	CAT	FHOD1	ZNF428	STAB1	PLAU	RBP1	STMN1	TGFBI	ITGB5	NUDT14	SLC18B1	DCAF6	SVIL	FAM198B	CTSD	APMAP	LINC00857	EPDR1	RGS19	GSTP1	NREP	CPVL	PDGFC	TNFSF12	TOP2A	CCL23	S100A4	COLEC12	SNX2	GPR34	EPAS1	FCGRT	NRGN	CLEC4A	SUSD1	CYBRD1	PCED1B	PFN1	CORO1A	PON2	AGRP	F13A1	PEPD	TSPAN4	HADH	MS4A6A	CD163	TLR5
87	Macrophage.GM_CSF.IL4.HS.IVS.UP	CBR3	CLEC10A	FZD2	CD1C	SIGLEC10	PARM1	CCL26	FCER2	MAOA	MAP4K1	FOXQ1	HOMER2	PDXK	GALNT18	NAGPA	CD209	INSIG2	RTKN	SUCNR1	NFXL1	FAM60A	FCER1A	DUOX1	ASAP1	CXCR2P1	FGL2	GPD1L	PALLD	QPRT	C17orf58	C1orf54	CMTM8	CARD9	ADAM19	LIPA	SLC27A3	CTNNAL1	ASCL2	CD1A	RAB33A	DHRS2	RASGRP3	GATM	DTNA	RASSF7	ZNF366	BLOC1S6	PTPRE
88	Macrophage.GM_CSF.IL4.HS.IVS.DOWN	RBP1	LRPAP1	NUP214	CXCL8	ANKRD33	MLKL	FCN1	DRAM1	VSIG4	DFNA5	TCF7L2	CTSD	GAPT	NCEH1	CPED1	DUSP6	CTSG	CYBB	CXCL2	PGAM4	TOP2A	C5AR1	LTA4H	RHBDF2	CEBPB	GCHFR	JAKMIP2	CYP27A1	AKR1C3	AGRP	AQP9	ADAMDEC1	NFKBIZ	CCL2	STX11	CD163	OLR1	NUSAP1	S100A8	BOK	FOLR3	GLRX	CD14	APOE	SLC11A1	PLSCR1	ITGAL	S100A9
89	Macrophage.GM_CSF.LPSc.HS.IVS.UP	SELM	EHD1	IL10RA	NAMPT	MCTP1	C15orf48	SLC7A11	SIGLEC10	CDK5RAP2	EREG	TERF2IP	IL1A	ISG20	MYH11	MCOLN2	CLCF1	DDIT4	ANKRD12	AARS	SQSTM1	FLNB	NUB1	DCUN1D3	CXCL8	RILPL2	DRAM1	ATOX1	PTGS2	MAP3K4	UPB1	ADARB1	CREG1	PTPN1	RNF19B	IER3	NKG7	FAM60A	IL2RA	SLC7A1	MT1H	SAMSN1	ASCC1	FYN	MT2A	ETS1	PPP3CC	MT1A	LAT
90	Macrophage.GM_CSF.LPSc.HS.IVS.DOWN	CD69	SPP1	CAT	LSP1	NUCB2	CRIP1	ATP1B1	DUSP23	RPSAP52	LAMP2	PAQR4	BTK	GCNT1	SULF2	ANKRD33	FCN1	H2AFY	CTSD	COL8A2	LINC00857	ADCY3	CTSG	NREP	PGAM4	PDGFC	S100A4	ITGAM	TOP2A	COLEC12	DPEP2	SCD	FGL2	CD300A	GCHFR	CD9	PYGL	FABP5	VAT1	SAP30	TREM2	ATP5C1	GPR34	JAKMIP2	ADORA2B	NRGN	PLBD1	RBPJ	NFE2
91	Macrophage.GM_CSF.TNFa.HS.IVS.UP	ZFYVE16	HNRNPDL	MCTP1	SLC7A11	2003-03-01	IL1A	MCOLN2	NEK6	DDIT4	MAOA	NUB1	PHLDB1	TNS3	DRAM1	COX10	SLC20A1	VNN1	INSIG2	OCSTAMP	PTPN1	FAM60A	IL2RA	SLC7A1	ETS1	RHBDF2	G0S2	TSC22D1	EEF1B2	IDH3A	C17orf58	TRAF3IP2	PACSIN2	LMO4	TNIP1	MPO	ACSL5	CS	KLHL5	BTG3	OTUD4	PLGRKT	F5	SIAH1	NFKB1	AQP9	LAMB3	RPL32	ADAMDEC1
92	Macrophage.GM_CSF.TNFa.HS.IVS.DOWN	LSP1	NUCB2	STAB1	METTL7A	GFRA2	RBP1	LAMP2	BTK	SOD1	TGFBI	ANKRD33	FCN1	FOS	LOC440704	CTSD	LINC00857	GAPT	RGS19	TLR7	NREP	CXCL2	CPVL	PDGFC	CCNL1	TNFSF12	S100A4	COLEC12	DPEP2	HSP90B3P	CD300A	FES	GCHFR	KLHDC8B	PYGL	FABP5	ANKRD36B	LGMN	ANXA2P1	C1orf85	TREM2	GPR34	JAKMIP2	B3GNT5	CYP27A1	NRGN	TLR4	EIF2AK2	GMFG
93	Macrophage.GM_CSF.TNFa.PGE2.P3C.HS.IVS.UP	SELM	CYP26A1	EHD1	IL10RA	HNRNPDL	NAMPT	SAP25	MCTP1	C15orf48	PRDM1	SLC7A11	SIGLEC10	ELL2	DUSP5	EREG	IL1A	ISG20	MCOLN2	PFKFB3	CSF2RA	DDIT4	LILRA3	IRAK3	TFDP1	SQSTM1	TFPI	BANP	VAMP4	NUB1	RAB27A	CXCL8	FCGR2A	PID1	ZC3H12A	TMEM71	VNN1	YPEL2	PTGS2	MAP3K4	RILPL2	UPB1	VNN2	ADARB1	MAMLD1	HIF1A	PTPN1	FOXO3	IER3
94	Macrophage.GM_CSF.TNFa.PGE2.P3C.HS.IVS.DOWN	CD69	SPP1	ATP5D	BCL2L1	CD1C	LSP1	STAB1	METTL7A	GFRA2	MDH1	CRIP1	STMN1	DUSP23	RPSAP52	RNH1	APEX1	AP2S1	CLEC12A	UQCRQ	GCNT1	RBX1	PLD3	ANKRD33	PPT1	VSIG4	NUDT14	HK3	ALCAM	GALM	ATP5F1	QDPR	ATIC	H2AFY	CTSD	COL8A2	HSPB1	ADCY3	CTSG	NREP	PGAM4	FKBP1A	LAP3	S100A4	ITGAM	TOP2A	IFI6	LST1	CDK4
95	Macrophage.GM_CSF.upLPS.HS.IVS.UP	ZBTB34	SLC7A11	OAS2	IFNGR1	FAM60A	STAT2	CENPBD1	VMP1	LPAR1	TLR8	CD86	ADAMDEC1	CXCL16	PARP9	VMO1	PRKAR1A	PCNX	MKLN1	MAPK13	CFB	TRIM22	HELZ2	BCDIN3D	MOB3C	ZNF22	HCP5	CCDC117	SAMD9	ISG15	SMAP2	FNBP4	BCL2L13	MX2	PTPRE
96	Macrophage.GM_CSF.upLPS.HS.IVS.DOWN	ANKRD33	CTSD	CCNL1	PPIA	FABP5	ANXA2P1	SAP30	JAKMIP2	UBE2C	NFKBIZ	NUSAP1	LDHB	BOK	KLF2	DBI	CLTC	PLTP	TMEM236	CFD	FABP5P3	IMMT	2011-09-01	MGMT	PTGER4	STK17B	HMGB1	NUPR1	POTEKP	HLA-DRB6	CKS2	RPL5	YBX1	SKAP2	KLF4	NBPF10	KANSL1	SRP14	MYADM	ILK	MS4A4A	UGP2
97	LUNG.ASM.DEX.HS.UP	KCTD12	SOX4	NOV	LRRC17	TBX18	SCD	BDKRB2	WNT2	SLC7A14	FER1L6	CLDN11	VCAM1	ADAMTS14	CCKAR	CREB5	TNFAIP6	CRABP2	IGDCC4	TMEM35	GDF15	TSLP	ADAM12	AQP3	FST	PER3	PRSS35	PIEZO2	TNFRSF11B	RND2	CDH6	LIF	ITGA11	ADCY1	SIPA1L2	PHGDH	AMOT	HMOX1	PGBD5	CDON	MXRA5	PLA2G4A	FAM171B	CPA4	AIF1L	GPR68	HSD17B6	LHFPL2	SLC6A9
98	LUNG.ASM.DEX.HS.DOWN	C7	CCDC69	DUSP1	FKBP5	GPX3	KLF15	MAOA	SAMHD1	SERPINA3	SPARCL1	RGCC	TSC22D3	CRISPLD2	PER1	ERRFI1	STEAP4	MT2A	METTL7A	IRS2	RASL11A	FGD4	INHBB	NNMT	KCNK6	GLUL	KLF9	NA	ITGA10	CORO6	ADRA1B	IMPA2	ZBTB16	FOXO1	ADAMTS5	PDK4	ENDOD1	SORT1	CACNB2	ADARB1	NEXN	NAV3	DCXR	STC1	TRNP1	IGFBP2	MAMDC2	SUN2	FSTL3
99	Lung.Brushings.IL13.IVS.JNJ.HS.UP	ADAMTS9	ALOX15	BCL2L15	C1QTNF1	CA2	CCBL1	CCL26	CD274	CD44	CDH26	CISH	CST1	CST2	CST4	CTSC	DPP4	FAM26E	FETUB	GGH	HS3ST1	LRRC31	NTRK1	NABP1	PCSK6	POSTN	SERPINB4	SH2D1B	SIDT1	SLC26A4	SLC39A8	SLC5A1	SOCS1	SUSD2	USP54
100	siLP.ILC1.MM.UP	KLRC4	CCL3L3	IL12RB2	CCL5	KLRD1	GZMA	KLRC4	GZMB	CCL4	CCR2	PLEK	SULF2	ENTPD1	ITGAX	MS4A4A	GPR55	IL21R	GRAMD3	DENND4A	PRF1	IRG1	TIGIT	CD2	SYTL2	MMP9	UGCG	CST7	CPNE7	CD28	C1orf21	SH2D2A	KLRB1	PMEPA1	CHSY1	SAMD3	SEPN1	GAS7	NCF1	HOPX	CDH1	MCTP2	SULT2B1	BCL2L11	GPR18	TRAT1	GPR174	ICAM1	PIK3R5
101	siLP.ILC2.MM.UP	CCR8	CCR4	IL5	KLRG1	IL17RB	HS3ST1	IL1RL1	IL13	SLC7A8	CD27	NEB	RXRG	CALCA	IL6	IL4	PTPN13	PDCD1	NPNT	HLA-DOA	HES1	LPCAT2	IL9R	PPARG	TPH1	STXBP6	CYBB	BMP7	INPP4B	CCL1	BMP2	AR	MC5R	ATP8A2	PPP2R3A	KCNN4	DGAT2	NMUR1	KCNQ5	RAB27B	LRRC52	ALOX5	PTGIR	ZC3H12C	TGM2	IL10RA	ACER2	HBA2	GATA3
102	siLP.ILC3.MM.UP	GSTM3	UPP1	EPS8L3	IL1R2	CXorf23	F2RL2	CAPG	FAH	DUSP4	GDA	NMBR	CCNE2	GJB2	RYK	TMTC2	DPEP2	B3GALT2
103	siLP.Lti.MM.UP	CXCR5	IL1R1	STOM	PTGES	CNTN1	NRP1	VIPR2	HMGN3	CTSH	CCR6	APOBEC1	CD2AP	MAPK10	P2RY1	GUCY1A3	IGFBP4	LINGO4	DLL1	TIFA	PTGER2	SDC4	HS6ST2	IGF1R	CX3CL1	IL17RE	GRIA3	GALM	NPL	SDC2	KIAA1598	ATRNL1	PPAP2B	SNORD14C	SLC6A13	CACNA1G	DNAJC6	ERMP1	RNASE6	OR4C12	PDE6D	PDGFRB	DDC	NAPEPLD	EEF2K	TUBA8	ADK	FAM184B	TRAPPC2
[truncated: 370 more columns]
