# Supplementary material for: I_MDS: an inflammatory bowel disease molecular activity score to classify patients with differing disease-driving pathways and therapeutic response to anti-TNF treatment
Source: PLoS Comput Biol. 2019 Apr 30;15(4):e1006951. doi: 10.1371/journal.pcbi.1006951 (PMC6510457; doi:10.1371/journal.pcbi.1006951)
Supplement: S3 Table — Detailed listing of the signature comparison in CD, UC and NHV, for baseline and post-treatment samples, indicating statistical significance and direction of enrichment scores. (XLSX) [file pcbi.1006951.s004.xlsx]

## Sheet: S3 Table
		CD					CD			UC					UC
		All	R	NR	at BL		in R	in NR		All	R	NR	at BL		in R	in NR
ID	Name	BL vs C	BL vs C	BL vs C	R vs NR		PT vs BL	PT vs BL		BL vs C	BL vs C	BL vs C	R vs NR		PT vs BL	PT vs BL
1	Tcell.activated.HS.IVS	1	1	1	0		-1	0		1	1	1	0		0	0
2	Bcell.activated.HS.IVS	1	1	1	-1		-1	0		1	1	1	-1		-1	0
3	Monocyte.activated.HS.IVS	1	1	1	-1		-1	0		1	1	1	-1		-1	0
4	NKcell.activated.HS.IVS	0	0	0	0		0	0		0	0	0	0		0	0
5	Dentritic.activated.HS.IVS	1	1	1	-1		-1	0		1	1	1	0		0	0
6	Neutrophil.activated.HS.IVS	1	0	1	-1		0	0		1	1	1	0		-1	0
7	Neutrophil.nas.brushings.HS	1	1	1	-1		-1	0		1	1	1	-1		-1	0
8	Lung.biopsy.HDM.Rhesus.IVV.UP	0	0	0	-1		0	0		0	0	0	0		0	0
9	Lung.brushings.asthma.HS.IVV.UP	1	1	1	-1		-1	0		1	0	1	0		0	0
10	Lung.brushings.asthma.HS.IVIVO.DOWN	1	1	1	-1		-1	0		1	1	1	0		-1	0
11	Lung.brushings.FLU.asthma.HS.IVV.UP	0	0	1	-1		0	0		1	0	0	0		0	0
12	Lung.brushings.FLU.asthma.HS.IVV.DOWN	0	0	1	-1		0	0		1	1	1	0		0	0
13	Lung.biopsy.Th2high.asthma.HS.IVV.UP	0	0	0	0		0	0		-1	0	-1	0		0	0
14	Lung.biopsy.Th2high.asthma.HS.IVV.DOWN	0	0	0	0		0	0		0	0	0	0		0	0
15	PBMC.MS.HS.IVV.UP	1	1	1	-1		0	0		1	1	1	-1		-1	0
16	PBMC.MS.HS.IVV.DOWN	0	0	0	0		0	0		0	0	0	0		0	0
17	PBMC.SLE.HS.IVV.UP	0	0	1	-1		0	0		0	0	0	0		0	0
18	PBMC.SLE.HS.IVV.DOWN	0	0	0	0		0	0		0	0	0	0		0	0
19	PBMC.JRA.HS.IVV.UP	1	1	1	-1		0	0		1	1	1	0		0	0
20	PBMC.JRA.HS.IVV.DOWN	1	1	1	0		0	0		1	1	1	0		0	0
21	PBMC.CD.HS.IVV.UP	1	0	1	-1		0	0		1	1	1	0		-1	0
22	PBMC.CD.HS.IVV.DOWN	0	0	0	0		0	0		0	0	1	0		0	0
23	PBMC.UC.HS.IVV.UP	1	0	1	-1		0	0		1	1	1	0		-1	0
24	PBMC.UC.HS.IVV.DOWN	0	0	0	0		0	0		0	0	1	0		0	0
25	PBMC.T1D.HS.IVV.UP	1	1	1	-1		0	0		1	1	1	-1		-1	0
26	PBMC.T1D.HS.IVV.DOWN	0	0	0	0		0	0		0	0	0	0		0	0
27	CD4T.RA.HS.IVV.UP	0	0	1	0		0	0		1	0	1	0		0	0
28	Th17.activated.HS.IVS.UP.PMID22715389	1	0	1	-1		0	0		1	1	1	0		0	0
29	PAXgene.H1N1.HS.IVV.UP	1	1	1	-1		-1	0		1	1	1	0		-1	0
30	PAXgene.H1N1.HS.IVV.DOWN	0	0	0	0		0	0		0	0	0	0		0	0
31	Lung.biopsy.COPD.FLU.SAL.HS.IVV.UP	1	1	1	0		0	0		1	0	1	0		0	0
32	Lung.biopsy.COPD.FLU.SAL.HS.IVV.DOWN	1	1	1	0		-1	0		1	1	1	0		-1	0
33	Lung.ASM.asthma.Prednisolone.HS.IVV.UP	0	0	0	0		0	0		0	0	0	0		0	0
34	PBMC.SLE.IFNa.HS.IVV_IVS.UP	1	1	1	0		-1	0		1	1	1	-1		-1	0
35	PBMC.SLE.IFNa.HS.IVV_IVS.DOWN	0	0	0	0		0	0		0	0	0	0		0	0
36	Th1.activated.HS.IVS.UP	0	0	1	-1		-1	0		1	0	1	-1		0	0
37	Th2.activated.HS.IVS.UP	0	0	1	-1		0	0		0	0	0	0		0	0
38	Th2.activated.HS.IVS.DOWN	0	0	1	-1		0	0		0	0	0	-1		0	0
39	Th17.activated.HS.IVS.UP.PMID23870669	1	0	1	-1		0	0		1	1	1	0		0	0
40	Tnaive.activated.HS.IVS.UP	1	1	1	-1		-1	0		1	1	1	0		-1	0
41	Tnaive.activated.HS.IVS.DOWN	0	0	0	0		0	0		0	0	0	0		0	0
42	Treg.activated.HS.IVS.UP	1	1	1	-1		-1	0		1	1	1	0		-1	0
43	Treg.activated.HS.IVS.DOWN	0	0	0	0		0	0		0	0	0	0		0	0
44	CD4.severe.asthma.HS.IVV.UP	1	1	1	-1		-1	0		1	1	1	-1		-1	0
45	CD8.severe.asthma.HS.IVV.UP	1	1	1	0		0	0		1	0	1	0		0	0
46	CD8.severe.asthma.HS.IVV.DOWN	0	0	0	0		0	0		0	0	0	0		0	0
47	Lung.ASM.IL17a.healhty_mild.asthma.HS.IVS.UP	1	1	1	-1		-1	0		1	1	1	0		-1	0
48	Lung.ASM.IL17a.mild.asthma.HS.IVS.UP	1	1	1	-1		-1	0		1	1	1	0		-1	0
49	Mast.cell.IgE.HS.IVS.UP	1	1	1	-1		-1	0		1	1	1	-1		-1	0
50	Mast.cell.Hansel	0	0	1	0		-1	0		0	0	0	0		0	0
51	Sputum.asthma.HS.UP	1	1	1	-1		-1	0		1	1	1	0		-1	0
52	PBMC.asthma.GC.HS.IVS	1	1	1	-1		0	0		1	1	1	-1		-1	0
53	BAL.eosinophils.WLAC.HS.IVV.UP	0	0	0	-1		0	0		0	0	0	0		0	0
54	Eosinophils.nasal.brushings.HS.Hansel	0	0	0	0		0	0		0	0	0	0		0	0
55	Lung.biopsy.PolyIC.MM.IVV.2h.UP	1	1	1	-1		-1	0		1	1	1	-1		-1	0
56	Lung.biopsy.PolyIC.MM.IVV.6h.UP	1	1	1	-1		-1	0		1	1	1	-1		-1	0
57	Lung.biopsy.PolyIC.MM.IVV.6h.DOWN	-1	-1	-1	0		0	0		-1	0	-1	1		0	0
58	Lung.biopsy.PolyIC.MM.IVV.24h.UP	1	1	1	-1		-1	0		1	1	1	-1		-1	0
59	Lung.biopsy.PolyIC.MM.IVV.24h.DOWN	0	0	0	0		0	0		0	0	0	0		0	0
60	Lung.biopsy.PolyIC.MM.IVV.48h.UP	1	1	1	-1		-1	0		1	1	1	-1		-1	0
61	Lung.biopsy.PolyIC.MM.IVV.48h.DOWN	-1	-1	-1	0		0	0		-1	0	-1	0		0	0
62	Lung.biopsy.PolyIC.MM.IVV.72h.UP	1	1	1	-1		-1	0		1	1	1	-1		-1	0
63	Lung.biopsy.PolyIC.MM.IVV.96h.UP	1	1	1	-1		-1	0		1	1	1	-1		0	0
64	Lung.biopsy.PolyIC.MM.IVV.96h.DOWN	0	0	0	0		0	0		0	0	0	0		0	0
65	Lung.biopsy.bleomycin.MM.IVV.D1.UP	1	1	1	-1		-1	0		1	1	1	-1		-1	0
66	Lung.biopsy.bleomycin.MM.IVV.D2.UP	1	1	1	-1		-1	0		1	1	1	-1		-1	0
67	Lung.biopsy.bleomycin.MM.IVV.D2.DOWN	-1	-1	-1	0		0	0		-1	-1	-1	0		0	0
68	Lung.biopsy.bleomycin.MM.IVV.D7.UP	1	1	1	0		-1	0		1	1	1	0		-1	0
69	Lung.biopsy.bleomycin.MM.IVV.D7.DOWN	0	0	0	0		0	0		0	0	0	0		0	0
70	Lung.biopsy.bleomycin.MM.IVV.D14.UP	1	1	1	0		-1	0		1	1	1	-1		-1	0
71	Lung.biopsy.bleomycin.MM.IVV.D14.DOWN	0	-1	0	0		0	0		0	0	0	0		0	0
72	Lung.biopsy.bleomycin.MM.IVV.D21.UP	1	1	1	-1		-1	0		1	1	1	-1		0	0
73	Lung.biopsy.bleomycin.MM.IVV.D21.DOWN	0	0	0	0		0	0		0	0	0	0		0	0
74	Lung.biopsy.bleomycin.MM.IVV.D28.UP	1	1	1	-1		-1	0		1	1	1	-1		0	0
75	Lung.biopsy.bleomycin.MM.IVV.D28.DOWN	0	0	0	0		0	0		0	0	0	0		0	0
76	Lung.biopsy.bleomycin.MM.IVV.D35.UP	1	1	1	-1		-1	0		1	1	1	-1		0	0
77	Macrophage.FP.HS.UP	0	0	1	-1		0	0		1	0	1	-1		0	0
78	Macrophage.FP.HS.DOWN	1	1	1	-1		-1	0		1	1	1	0		-1	0
79	GCGS.DEX.HS.UP	0	0	0	0		0	0		0	0	0	0		-1	0
80	GCGS.DEX.HS.DOWN	1	1	1	-1		-1	0		1	1	1	-1		0	0
81	DGGS.DEX.HS.UP	0	0	1	-1		0	0		1	0	1	0		-1	0
82	DGGS.DEX.HS.DOWN	1	1	1	-1		-1	0		1	1	1	-1		0	0
83	Macrophage.GM_CSF.HS.IVS.UP	1	1	1	-1		0	0		1	1	1	-1		0	0
84	Macrophage.GM_CSF.HS.IVS.DOWN	0	0	0	0		0	0		0	0	0	0		0	0
85	Macrophage.GM_CSF.IFNg.HS.IVS.UP	1	1	1	-1		-1	0		1	1	1	-1		-1	0
86	Macrophage.GM_CSF.IFNg.HS.IVS.DOWN	0	0	1	-1		0	0		0	0	1	0		0	0
87	Macrophage.GM_CSF.IL4.HS.IVS.UP	0	0	1	-1		0	0		1	0	1	0		0	0
88	Macrophage.GM_CSF.IL4.HS.IVS.DOWN	1	1	1	-1		-1	0		1	1	1	-1		-1	0
89	Macrophage.GM_CSF.LPSc.HS.IVS.UP	1	1	1	-1		-1	0		1	1	1	-1		-1	0
90	Macrophage.GM_CSF.LPSc.HS.IVS.DOWN	1	0	1	-1		0	0		1	0	1	0		0	0
91	Macrophage.GM_CSF.TNFa.HS.IVS.UP	1	0	1	-1		0	0		1	0	1	-1		0	0
92	Macrophage.GM_CSF.TNFa.HS.IVS.DOWN	0	0	1	-1		0	0		1	0	1	0		0	0
93	Macrophage.GM_CSF.TNFa.PGE2.P3C.HS.IVS.UP	1	1	1	-1		-1	0		1	1	1	-1		-1	0
94	Macrophage.GM_CSF.TNFa.PGE2.P3C.HS.IVS.DOWN	1	0	1	0		0	0		1	0	1	0		0	0
95	Macrophage.GM_CSF.upLPS.HS.IVS.UP	1	1	1	-1		-1	0		1	1	1	-1		-1	0
96	Macrophage.GM_CSF.upLPS.HS.IVS.DOWN	0	0	0	0		0	0		0	0	1	0		0	0
97	LUNG.ASM.DEX.HS.UP	1	0	1	0		0	0		1	0	1	0		0	0
98	LUNG.ASM.DEX.HS.DOWN	0	0	1	-1		0	0		0	0	1	0		0	0
99	Lung.Brushings.IL13.IVS.JNJ.HS.UP	1	0	1	-1		0	0		1	1	1	0		-1	0
100	siLP.ILC1.MM.UP	0	0	1	-1		0	0		1	0	1	-1		0	0
101	siLP.ILC2.MM.UP	1	0	1	0		0	0		1	0	1	0		0	0
102	siLP.ILC3.MM.UP	1	0	1	0		0	0		0	0	1	0		0	0
103	siLP.Lti.MM.UP	1	0	1	-1		0	0		1	0	1	-1		0	0
					62		40						36		38
							6								16
