# Supplementary material for: I_MDS: an inflammatory bowel disease molecular activity score to classify patients with differing disease-driving pathways and therapeutic response to anti-TNF treatment
Source: PLoS Comput Biol. 2019 Apr 30;15(4):e1006951. doi: 10.1371/journal.pcbi.1006951 (PMC6510457; doi:10.1371/journal.pcbi.1006951)
Supplement: S4 Table — Statistical significance and difference between average ES scores for the various groups in the IBD dataset GSE16789. (XLSX) [file pcbi.1006951.s005.xlsx]

## Sheet: S4 Table
Figure 5 enrichment score differences
	Tcell.activated.HS.IVS		Bcell.activated.HS.IVS		Monocyte.activated.HS.IVS
Comparison	CD	UC	CD	UC	CD	UC
R BL-NHV	0.55	0.46	0.41	0.46	0.42	0.48
NR BL-NHV	0.52	0.65	0.72	0.75	0.81	0.75
R PT-NHV	0.28	0.16	0.14	0.07	0.12	0.15
NR PT-NHV	0.45	0.53	0.54	0.55	0.73	0.53
NR BL-R BL	-0.04	0.19	0.31	0.28	0.4	0.27
R PT-R BL	-0.28	-0.3	-0.27	-0.39	-0.3	-0.33
NR PT-R BL	-0.11	0.07	0.12	0.09	0.31	0.05
R PT-NR BL	-0.24	-0.49	-0.59	-0.68	-0.7	-0.6
NR PT-NR BL	-0.07	-0.12	-0.19	-0.19	-0.08	-0.21
NR PT-R PT	0.17	0.38	0.4	0.48	0.61	0.39
	T-tests adjusted p-values are shown for Figure 5
	Tcell.activated.HS.IVS		Bcell.activated.HS.IVS		Monocyte.activated.HS.IVS
Comparison	CD	UC	CD	UC	CD	UC
R BL-NHV	<0.001	0.003	0.002	0.003	<0.001	<0.001
NR BL-NHV	<0.001	<0.001	<0.001	<0.001	<0.001	<0.001
R PT-NHV	0.35	0.58	0.68	0.85	0.62	0.54
NR PT-NHV	<0.001	<0.001	<0.001	<0.001	<0.001	<0.001
NR BL-R BL	0.89	0.12	0.007	0.018	<0.001	0.01
R PT-R BL	0.029	0.045	0.012	0.008	<0.001	0.007
NR PT-R BL	0.51	0.97	0.3	0.7	0.003	0.77
R PT-NR BL	0.055	<0.001	<0.001	<0.001	<0.001	<0.001
NR PT-NR BL	0.91	0.23	0.91	0.08	0.91	0.054
NR PT-R PT	0.19	0.002	<0.001	<0.001	<0.001	<0.001
p values >0.05 are highlighted in yellow
