# Supplementary material for: I_MDS: an inflammatory bowel disease molecular activity score to classify patients with differing disease-driving pathways and therapeutic response to anti-TNF treatment
Source: PLoS Comput Biol. 2019 Apr 30;15(4):e1006951. doi: 10.1371/journal.pcbi.1006951 (PMC6510457; doi:10.1371/journal.pcbi.1006951)
Supplement: S5 Table — A list of p-values for the various group comparisons indicated on Fig 7. (XLSX) [file pcbi.1006951.s006.xlsx]

## Sheet: S5 Table
	T-tests for Figure 7
		Adjusted		Adjusted		Adjusted
	Comparison	p-value	Comparison	p-value	Comparison	p-value
	CD R BL-NHV	<0.001	CD NR PT-CD NR BL	0.98	UC R PT-CD R PT	1
	CD R PT-NHV	0.96	CD NR PT-CD R PT	<0.001	UC NR PT-CD R PT	<0.001
	CD NR BL-NHV	<0.001	UC R BL-CD R BL	1	UC R BL-CD NR PT	0.16
	CD NR PT-NHV	<0.001	UC NR BL-CD R BL	<0.001	UC NR BL-CD NR PT	1
	UC R BL-NHV	<0.001	UC R PT-CD R BL	0.01	UC R PT-CD NR PT	<0.001
	UC R PT-NHV	0.93	UC NR PT-CD R BL	0.86	UC NR PT-CD NR PT	0.47
	UC NR BL-NHV	<0.001	UC R BL-CD NR BL	0.01	UC NR BL-UC R BL	0.02
	UC NR PT-NHV	<0.001	UC NR BL-CD NR BL	0.99	UC R PT-UC R BL	0.01
	CD NR BL-CD R BL	<0.001	UC R PT-CD NR BL	<0.001	UC NR PT-UC R BL	0.98
	CD R PT-CD R BL	<0.001	UC NR PT-CD NR BL	0.03	UC R PT-UC NR BL	<0.001
	CD NR PT-CD R BL	0.05	UC R BL-CD R PT	<0.001	UC NR PT-UC NR BL	0.07
	CD R PT-CD NR BL	<0.001	UC NR BL-CD R PT	<0.001	UC NR PT-UC R PT	<0.001
